# Supplementary material for: Analysis of Gene Expression in 3D Spheroids Highlights a Survival Role for ASS1 in Mesothelioma
Source: PLoS One. 2016 Mar 16;11(3):e0150044. doi: 10.1371/journal.pone.0150044 (PMC4794185; doi:10.1371/journal.pone.0150044)
Supplement: S1 File — (ZIP) [file pone.0150044.s001.zip]

Archive with 9 entries (8 files):
- FIGURE 2.xlsx
- __MACOSX/
- __MACOSX/._FIGURE 2.xlsx
- FIGURE 4A.xlsx
- __MACOSX/._FIGURE 4A.xlsx
- FIGURE 4B.xlsx
- __MACOSX/._FIGURE 4B.xlsx
- FIGURE 5B.xlsx
- __MACOSX/._FIGURE 5B.xlsx
