# Supplementary material for: Analysis of Gene Expression in 3D Spheroids Highlights a Survival Role for ASS1 in Mesothelioma
Source: PLoS One. 2016 Mar 16;11(3):e0150044. doi: 10.1371/journal.pone.0150044 (PMC4794185; doi:10.1371/journal.pone.0150044)
Supplement: S1 File — (ZIP) [file pone.0150044.s001.zip › FIGURE 2.xlsx]

## Sheet: Figure 2 PONE-D-15-53159
ASS1					AVE	SD
M28
m	1	1	1	1	1	0		m = monolayer
s	1.63	1.98	2.42	1.68	1.9275	0.362893		s = spheroids
REN
m	1	1	1	1	1	0
s	2.82	2.12	2.45	2.7	2.5225	0.309448
VAMT
m	1	1	1		1	0
s	1.76	2.46	2.6		2.27333	0.450037
ANXA44
M28
m	1	1	1		1	0
s	1.27	1.29	1.31		1.29	0.02
REN
m	1	1	1		1	0
s	1.64	0.47	0.43		0.846667	0.687338
VAMT
m	1	1	1		1	0
s	0.63	1.76	1.01		1.13333	0.575007
MVP
M28
m	1	1	1		1	0
s	1.11	1.14	1.13		1.12667	0.0152753
REN
m	1	1	1		1	0
s	1.25	0.86	0.86		0.99	0.225167
VAMT								ANOVA:	M28	REN	VAMT
m	1	1	1		1	0		Significantly different standard deviations? (P < 0.05)	Yes	Yes	Yes
s	0.48	1.35	0.68		0.836667	0.455668		P value	0.0236	0.0002	0.0067
								Tukey's Test: ASS1 vs ANXA4 or MVP was significant in spheroids from all cell lines
