# Supplementary material for: Analysis of Gene Expression in 3D Spheroids Highlights a Survival Role for ASS1 in Mesothelioma
Source: PLoS One. 2016 Mar 16;11(3):e0150044. doi: 10.1371/journal.pone.0150044 (PMC4794185; doi:10.1371/journal.pone.0150044)
Supplement: S1 File — (ZIP) [file pone.0150044.s001.zip › FIGURE 4A.xlsx]

## Sheet: Figure 4A PONE-D-15-53159
Tumor #	ASS1 Staining intensity (ave)
1	0.63
2	0.25
3	0.5
4	1
5	1
6	1.25
7	1
8	0.5
9	1.63
10	0.5
11	1
12	1.5
13	1
14	0.5
15	2.5
16	2.13
17	1.5
18	0
19	0.38
20	0
21	0.5
22	1
23	2
24	0.5
25	0.5
26	0
27	0.5
28	0.25
29	1
30	1.5
31	1
32	1
33	1
34	1
35	0.75
36	1
37	1.5
38	0.75
39	0.5
40	0
41	0.5
42	0.5
43	0
44	2
45	2.13
46	1.13
47	0.88
48	1.75
49	1.67
50	1.5
51	0.17
52	1
53	0.5
54	0.75
55	1.67
56	1.17
57	1.17
58	0.67
59	0.67
60	1.17
61	1.5
62	2.33
63	0.67
64	0.17
65	0.75
66	0.67
67	1.33
68	1
69	0
70	0.5
71	1.5
72	0.83
73	1.33
74	0.17
75	1.33
76	0.17
77	0
78	0.83
79	0.5
80	0.5
81	0.5
82	0.25
83	0.33
84	1.67
85	0.17
86	0
87	0.67
88	0.33
