# Supplementary material for: Analysis of Gene Expression in 3D Spheroids Highlights a Survival Role for ASS1 in Mesothelioma
Source: PLoS One. 2016 Mar 16;11(3):e0150044. doi: 10.1371/journal.pone.0150044 (PMC4794185; doi:10.1371/journal.pone.0150044)
Supplement: S1 File — (ZIP) [file pone.0150044.s001.zip › FIGURE 4B.xlsx]

## Sheet: Figure 4B PONE-D-15-53159
Sample #	ASS1 Staining intensity (normal)	ASS1 Staining intensity (tumor)
1	1.3	0
2	0.2	0.2	Two-tailed Mann Whitney test
3	0.2	0.3	Significantly different? (P < 0.05)	Yes
4	0.3	0.3	P value	< 0.0001
5	0.7	0.3
6	0.7	0.3
7	0	0.5
8	0.3	0.5
9	0.5	0.5
10	1	0.5
11	0	0.7
12	0.7	0.7
13	0.3	0.8
14	0.5	0.8
15	0.5	0.8
16	0.5	0.8
17	0.5	0.8
18	0.2	1
19	0.3	1
20	0.5	1
21	0.5	1
22	0.5	1
23	0.5	1
24	0.8	1
25	0	1.2
26	0	1.2
27	0	1.2
28	0.3	1.2
29	0.3	1.2
30	0.7	1.2
31	0.8	1.2
32	1	1.2
33	0	1.3
34	0.2	1.3
35	0.3	1.3
36	0.5	1.3
37	0.5	1.3
38	0.5	1.3
39	0.5	1.3
40	0.5	1.3
41	1	1.3
42	1.3	1.3
43	0.3	1.5
44	0.3	1.5
45	0.5	1.5
46	0.5	1.5
47	0.5	1.5
48	0.5	1.5
49	0.7	1.5
50	1.2	1.5
51	1.8	1.5
52	0	1.7
53	0	1.7
54	0	1.7
55	0.5	1.7
56	0.8	1.7
57	0.8	1.7
58	0.8	1.7
59	0.8	1.7
60	1	1.7
61	0.5	1.8
62	0.5	1.8
63	1	1.8
64	0.5	1.8
65	0.5	1.8
66	0.5	1.8
67	0.5	1.8
68	0.5	1.8
69	0.5	1.8
70	0.5	1.8
71	0.7	1.8
72	1	1.8
73	0.2	2
74	0.3	2
75	0.3	2
76	0.5	2
77	0.5	2
78	0.5	2
79	1	2
80	2	2
81	0.5	2.3
82	1	2.3
83	0.5	2.5
84	0.7	2.5
85	1	2.5
86	2	2.5
87	0.8	2.7
88	0	2.8
