# Supplementary material for: Analysis of Gene Expression in 3D Spheroids Highlights a Survival Role for ASS1 in Mesothelioma
Source: PLoS One. 2016 Mar 16;11(3):e0150044. doi: 10.1371/journal.pone.0150044 (PMC4794185; doi:10.1371/journal.pone.0150044)
Supplement: S1 File — (ZIP) [file pone.0150044.s001.zip › FIGURE 5B.xlsx]

## Sheet: Figure 5B PONE-D-15-53159
% APOPTOSIS
												Tukey's multiple comparisons test	Significant?
M28	CTRL	CTRL ASS1	BZ	BZ ASS1	C+P	C+P ASS1		TWO WAY ANOVA:					M28	SARC	VAMT	MSTO
	1	1	6	30.67	28	78.33		Significance:	YES	p < 0.0001		CTRL vs. CTRL ASS1	Yes	Yes	No	No
	1	9.33	6.33	18.33	12.33	43.67						CTRL vs. BZ	No	No	No	No
	0.67	10	9.67	36.67	27.33	67						CTRL vs. BZ ASS1	Yes	Yes	Yes	No
	1.67	11	13.33	35.33	31.33	65.33						CTRL vs. C+P	Yes	Yes	No	No
												CTRL vs. C+P ASS1	Yes	Yes	Yes	No
SARC	CTRL	CTRL ASS1	BZ	BZ ASS1	C+P	C+P ASS1		TWO WAY ANOVA:				CTRL ASS1 vs. BZ	No	Yes	No	No
	1.67	14	4.67	22.67	14.67	28.67		Significance:	YES	p < 0.0001		CTRL ASS1 vs. BZ ASS1	Yes	Yes	Yes	No
	1.33	12.67	4	18.33	12.33	34.33						CTRL ASS1 vs. C+P	Yes	No	No	No
	0.33	9.67	2.67	16.33	15	31						CTRL ASS1 vs. C+P ASS1	Yes	Yes	Yes	No
												BZ vs. BZ ASS1	Yes	Yes	Yes	No
VAMT	CTRL	CTRL ASS1	BZ	BZ ASS1	C+P	C+P ASS1		TWO WAY ANOVA:				BZ vs. C+P	Yes	Yes	No	No
	2.33	3	8.33	13.67	4.67	20		Significance:	YES	p < 0.0004		BZ vs. C+P ASS1	Yes	Yes	Yes	No
	0.67	1.67	7.33	13	6.33	20.33						BZ ASS1 vs. C+P	No	No	Yes	No
	1	11.33	1.33	22.67	4.67	20.67						BZ ASS1 vs. C+P ASS1	Yes	Yes	No	No
												C+P vs. C+P ASS1	Yes	Yes	Yes	No
MSTO	CTRL	CTRL ASS1	BZ	BZ ASS1	C+P	C+P ASS1
	1.67	3	1	3.33	5.67	9
	1.33	3.33	5.33	2	12.67	12
	1.33	2.33	1.33	7.67	7	4
