# Supplementary material for: Analysis of Gene Expression in 3D Spheroids Highlights a Survival Role for ASS1 in Mesothelioma
Source: PLoS One. 2016 Mar 16;11(3):e0150044. doi: 10.1371/journal.pone.0150044 (PMC4794185; doi:10.1371/journal.pone.0150044)
Supplement: S2 File — (ZIP) [file pone.0150044.s002.zip]

Archive with 44 entries (35 files):
- FIGURE 3A/
- FIGURE 3A/Figure 3A_ASS1.tiff
- __MACOSX/
- __MACOSX/FIGURE 3A/
- __MACOSX/FIGURE 3A/._Figure 3A_ASS1.tiff
- FIGURE 3A/Figure 3A_ASS1_MW.tiff
- __MACOSX/FIGURE 3A/._Figure 3A_ASS1_MW.tiff
- FIGURE 3A/Figure 3A_tubulin.tiff
- __MACOSX/FIGURE 3A/._Figure 3A_tubulin.tiff
- __MACOSX/._FIGURE 3A
- FIGURE 3B/
- FIGURE 3B/Figure 3B_ANXA4.tiff
- __MACOSX/FIGURE 3B/
- __MACOSX/FIGURE 3B/._Figure 3B_ANXA4.tiff
- FIGURE 3B/Figure 3B_ANXA4_MW.tif
- __MACOSX/FIGURE 3B/._Figure 3B_ANXA4_MW.tif
- FIGURE 3B/Figure 3B_ASS1.tiff
- __MACOSX/FIGURE 3B/._Figure 3B_ASS1.tiff
- FIGURE 3B/Figure 3B_ASS1_MW.tiff
- FIGURE 3B/Figure 3B_MVP.tiff
- __MACOSX/FIGURE 3B/._Figure 3B_MVP.tiff
- FIGURE 3B/Figure 3B_MVP_MW.tiff
- __MACOSX/FIGURE 3B/._Figure 3B_MVP_MW.tiff
- FIGURE 3B/Figure 3B_tubulin.tiff
- __MACOSX/FIGURE 3B/._Figure 3B_tubulin.tiff
- __MACOSX/._FIGURE 3B
- FIGURE 3C/
- FIGURE 3C/Figure 3C_ASS1.tiff
- __MACOSX/FIGURE 3C/
- __MACOSX/FIGURE 3C/._Figure 3C_ASS1.tiff
- FIGURE 3C/Figure 3C_ASS1_MW.tiff
- __MACOSX/FIGURE 3C/._Figure 3C_ASS1_MW.tiff
- FIGURE 3C/Figure 3C_tubulin.tiff
- __MACOSX/FIGURE 3C/._Figure 3C_tubulin.tiff
- __MACOSX/._FIGURE 3C
- FIGURE 5A/
- FIGURE 5A/Figure 5A_ASS1.tiff
- __MACOSX/FIGURE 5A/
- __MACOSX/FIGURE 5A/._Figure 5A_ASS1.tiff
- FIGURE 5A/Figure 5A_ASS1_MW.tiff
- __MACOSX/FIGURE 5A/._Figure 5A_ASS1_MW.tiff
- FIGURE 5A/Figure 5A_tubulin.tiff
- __MACOSX/FIGURE 5A/._Figure 5A_tubulin.tiff
- __MACOSX/._FIGURE 5A
